# Supplementary material for: Unravelling the Molecular Responses of the Yeast Schwanniomyces etchellsii to Hyperosmotic Stress in Seawater Medium Using Omic Approaches
Source: Int J Mol Sci. 2025 Dec 23;27(1):183. doi: 10.3390/ijms27010183 (PMC12785990; doi:10.3390/ijms27010183)
Supplement: Supplementary file 1 [file ijms-27-00183-s001.zip]

Archive with 1 entries (1 files):
- ijms-4023517-supplementary.pdf
